# Supplementary material for: (3R,4R,5S)-4-Hydr­oxy-3-methyl-5-[(2S,3R)-3-methyl­pent-4-en-2-yl]-4,5-dihydro­furan-2(3H)-one
Source: Acta Crystallogr Sect E Struct Rep Online. 2009 Nov 28;65(Pt 12):o3274. doi: 10.1107/S1600536809050399 (PMC2971977; doi:10.1107/S1600536809050399)
Supplement: Supplementary file 2 [file e-65-o3274-Isup2.hkl]

# 
# h,k,l, Fc-squared, Fo-squared, sigma(Fo-squared) and status flag 
# 
data_I
_shelx_title ' ox0571 in P2(1)' 
_shelx_refln_list_code          4 
_shelx_F_calc_maximum       91.16 
_exptl_crystal_F_000       216.00 
_reflns_d_resolution_high  0.8260 
 
loop_ 
 _symmetry_equiv_pos_as_xyz 
 'x, y, z' 
 '-x, y+1/2, -z' 
 
_cell_length_a     7.7265 
_cell_length_b     6.4798 
_cell_length_c    11.0598 
_cell_angle_alpha  90.000 
_cell_angle_beta   92.563 
_cell_angle_gamma  90.000 
 
_shelx_F_squared_multiplier     1.000 
 
loop_ 
 _refln_index_h 
 _refln_index_k 
 _refln_index_l 
 _refln_F_squared_calc 
 _refln_F_squared_meas 
 _refln_F_squared_sigma 
 _refln_observed_status 
   1   0   0      178.81      179.82      6.31 o 
   2   0   0     8309.90     8088.62    122.27 o 
   3   0   0        1.32        2.78      2.78 o 
   4   0   0      982.64     1033.07     17.32 o 
   5   0   0      117.39      115.53      9.18 o 
   6   0   0       35.65       31.74      5.87 o 
   7   0   0       12.24       14.86      5.47 o 
   8   0   0       41.33       38.34      5.96 o 
   9   0   0        0.51        0.00     10.66 o 
   1   1   0     2728.12     2577.82     13.88 o 
   2   1   0      100.03      101.04      1.83 o 
   3   1   0      601.78      633.08      5.51 o 
   4   1   0       52.21       53.22      2.39 o 
   5   1   0      196.98      195.74      4.18 o 
   6   1   0       68.52       69.48      3.81 o 
   7   1   0       20.80       20.63      3.84 o 
   8   1   0       13.99       17.85      5.76 o 
   9   1   0       12.38       16.36      7.71 o 
   0   2   0     1962.71     2038.32     30.88 o 
   1   2   0      364.14      374.65      7.35 o 
   2   2   0      445.08      448.98      6.37 o 
   3   2   0      238.02      244.94      4.21 o 
   4   2   0       95.97       93.90      4.16 o 
   5   2   0       60.23       64.69      3.93 o 
   6   2   0       43.56       40.91      4.52 o 
   7   2   0        0.36        1.36      4.77 o 
   8   2   0       12.48       12.81     11.44 o 
   9   2   0        9.09        8.40     12.42 o 
   1   3   0      790.96      798.04      5.68 o 
   2   3   0       53.47       50.97      2.43 o 
   3   3   0       74.92       80.69      2.35 o 
   4   3   0        1.29        1.07      1.62 o 
   5   3   0       58.06       59.24      4.78 o 
   6   3   0       98.70      104.84      4.44 o 
   7   3   0       20.19       19.45      7.10 o 
   8   3   0       57.80       69.94     11.12 o 
   0   4   0      365.10      370.35      6.57 o 
   1   4   0       56.92       58.28      3.41 o 
   2   4   0       49.67       50.30      2.91 o 
   3   4   0       52.28       52.38      7.48 o 
   4   4   0       18.69       12.39      2.65 o 
   5   4   0       85.33       77.27      5.44 o 
   6   4   0       10.79       11.71      4.89 o 
   7   4   0       31.49       31.77      7.60 o 
   8   4   0       14.71       17.17      7.96 o 
   1   5   0      251.43      248.71      5.75 o 
   2   5   0       46.92       53.58      4.08 o 
   3   5   0      149.11      134.83      4.85 o 
   4   5   0       46.13       47.47      4.91 o 
   5   5   0      101.81       99.31      5.97 o 
   6   5   0       49.43       57.98      7.89 o 
   7   5   0        9.51       10.81      7.81 o 
   0   6   0      345.46      369.61     12.01 o 
   1   6   0       32.31       35.97      3.40 o 
   2   6   0      164.27      167.60      8.36 o 
   3   6   0       47.32       38.53      6.48 o 
   4   6   0       77.85       72.31      7.73 o 
   5   6   0       15.67       12.30      6.83 o 
   6   6   0       13.44       11.26     10.90 o 
   1   7   0       18.90       16.05      6.85 o 
   2   7   0       10.78       19.85      9.53 o 
   3   7   0        3.22        6.32     10.02 o 
   4   7   0        5.98       19.01     10.58 o 
  -9   0   1        5.85        6.47     10.53 o 
  -8   0   1       34.00       23.81      5.78 o 
  -7   0   1        0.00        0.00      5.17 o 
  -6   0   1        9.50        9.40      5.44 o 
  -5   0   1      185.79      197.75     18.07 o 
  -4   0   1        6.14        5.60      3.93 o 
  -3   0   1     1647.90     1691.38     10.42 o 
  -2   0   1      342.92      353.86      5.54 o 
  -1   0   1     1299.35     1235.85     11.93 o 
   1   0   1      495.39      482.39      3.97 o 
   2   0   1     4196.38     4261.02     11.11 o 
   3   0   1      193.99      188.18      4.45 o 
   4   0   1      466.19      473.08      8.30 o 
   5   0   1        5.34        2.98      4.30 o 
   6   0   1      171.73      171.04     12.14 o 
   7   0   1       24.16       17.96      5.72 o 
   8   0   1       23.94       23.77     10.42 o 
   9   0   1        0.06        1.60     11.40 o 
  -9   1   1       21.21       28.26      7.68 o 
  -8   1   1        7.69        6.81      5.16 o 
  -7   1   1       35.85       29.37      3.70 o 
  -6   1   1       71.18       71.52      4.23 o 
  -5   1   1       31.61       32.82      3.37 o 
  -4   1   1      208.79      218.55      3.95 o 
  -3   1   1      363.44      369.68      4.06 o 
  -2   1   1      206.41      204.68      3.13 o 
  -1   1   1      326.39      314.76      6.72 o 
   0   1   1      418.12      413.50      6.25 o 
   1   1   1      591.64      557.47      3.59 o 
   2   1   1      486.79      498.65      4.13 o 
   3   1   1      178.80      159.02      9.79 o 
   4   1   1       77.65       78.50      3.40 o 
   5   1   1      390.11      364.07     11.43 o 
   6   1   1       44.50       46.59      3.26 o 
   7   1   1      113.59      130.49     17.14 o 
   8   1   1       31.65       38.56      7.46 o 
   9   1   1        5.98        4.44      7.72 o 
  -9   2   1        0.96        4.25      7.77 o 
  -8   2   1        8.26       12.22     10.96 o 
  -7   2   1        4.65        8.65      5.52 o 
  -6   2   1       30.69       29.34      3.21 o 
  -5   2   1        2.73        2.15      2.55 o 
  -4   2   1       32.85       32.04      1.75 o 
  -3   2   1      340.86      335.78      3.58 o 
  -2   2   1       26.17       26.94      1.72 o 
  -1   2   1      635.05      648.26      8.10 o 
   0   2   1      252.51      250.58      3.95 o 
   1   2   1       85.05       91.17      2.57 o 
   2   2   1       58.33       55.41      2.11 o 
   3   2   1      288.04      286.22      5.23 o 
   4   2   1       68.52       64.80      4.37 o 
   5   2   1       43.39       43.11      4.86 o 
   6   2   1      128.74      116.77      5.26 o 
   7   2   1        5.32        6.37      4.21 o 
   8   2   1       70.21       67.70      9.33 o 
  -8   3   1       20.74       38.16     12.42 o 
  -7   3   1       37.78       33.86      7.08 o 
  -6   3   1       30.62       26.02      6.44 o 
  -5   3   1       25.33       22.03      2.56 o 
  -4   3   1      122.51      107.79      6.54 o 
  -3   3   1       46.59       47.99      2.22 o 
  -2   3   1       31.44       38.68      2.12 o 
  -1   3   1      127.71      135.61      2.67 o 
   0   3   1       90.39       93.51      2.23 o 
   1   3   1      152.66      173.20      4.29 o 
   2   3   1      246.94      250.10      4.77 o 
   3   3   1       79.32       78.48      2.17 o 
   4   3   1      138.22      136.91      5.34 o 
   5   3   1      100.82      103.54      4.37 o 
   6   3   1       31.01       28.17      4.01 o 
   7   3   1       84.37       79.79      6.34 o 
   8   3   1       21.52       22.06      7.94 o 
  -8   4   1       10.99        6.79     12.70 o 
  -7   4   1        3.22        3.64      6.64 o 
  -6   4   1        7.03        5.52      6.34 o 
  -5   4   1       44.69       46.08      5.26 o 
  -4   4   1        0.19        0.85      3.78 o 
  -3   4   1      191.77      177.25      6.19 o 
  -2   4   1       50.80       53.09      2.67 o 
  -1   4   1      232.04      241.19      4.03 o 
   0   4   1      258.28      269.64      3.77 o 
   1   4   1       52.56       55.45      3.06 o 
   2   4   1      182.20      183.14      3.99 o 
   3   4   1      107.02      109.42      6.04 o 
   4   4   1        1.18        2.20      4.47 o 
   5   4   1       43.21       43.42      5.40 o 
   6   4   1        9.37        6.76      5.03 o 
   7   4   1       52.01       55.25      6.29 o 
  -7   5   1        2.82        9.58     11.09 o 
  -6   5   1       12.08       13.02      6.82 o 
  -5   5   1       18.44       18.77      4.49 o 
  -4   5   1      161.40      150.78      6.21 o 
  -3   5   1       59.17       59.22      3.78 o 
  -2   5   1      325.35      317.68      5.85 o 
  -1   5   1       17.13       15.61      2.77 o 
   0   5   1      443.84      471.94      7.84 o 
   1   5   1       21.15       21.58      3.05 o 
   2   5   1       48.20       51.19      4.39 o 
   3   5   1       26.79       28.69      6.67 o 
   4   5   1        2.81        3.45      4.47 o 
   5   5   1       65.91       63.09      5.83 o 
   6   5   1        6.11        4.78      5.38 o 
   7   5   1       12.79        9.85      5.98 o 
  -6   6   1        2.29        3.53     11.60 o 
  -5   6   1       10.84        5.47     10.02 o 
  -4   6   1        0.06        0.00      5.99 o 
  -3   6   1       44.87       35.04      9.75 o 
  -2   6   1       77.34       80.89      6.25 o 
  -1   6   1       73.35       83.01      5.60 o 
   0   6   1      194.18      208.00      6.10 o 
   1   6   1       53.85       55.36      5.06 o 
   2   6   1      190.42      180.87      7.18 o 
   3   6   1        4.84        3.25      4.93 o 
   4   6   1       39.09       41.16      6.18 o 
   5   6   1        7.87        5.66      7.50 o 
  -4   7   1        1.72        0.00     10.19 o 
  -3   7   1        1.79        0.00      9.92 o 
  -2   7   1       25.87       34.60     12.96 o 
  -1   7   1        2.75        2.41      6.83 o 
   0   7   1        2.24        4.80      7.13 o 
   1   7   1       26.02       22.61      8.88 o 
   2   7   1       14.17        9.70      7.18 o 
   3   7   1       21.22       30.52     10.38 o 
   4   7   1       24.18       17.48     11.10 o 
  -9   0   2       15.12       15.66     10.23 o 
  -8   0   2       13.31       13.28      5.46 o 
  -7   0   2       43.74       46.03      5.49 o 
  -6   0   2        2.14        0.71      4.99 o 
  -5   0   2       92.85       96.17      5.50 o 
  -4   0   2       63.97       67.13      5.62 o 
  -3   0   2        0.00        0.68      2.31 o 
  -2   0   2        4.14        3.25      2.22 o 
  -1   0   2      254.28      253.09      2.45 o 
   0   0   2      822.99      786.45      6.21 o 
   1   0   2      559.67      539.78      5.93 o 
   2   0   2     1697.72     1712.04     11.33 o 
   3   0   2      226.50      229.24     15.76 o 
   4   0   2      375.87      385.05      7.91 o 
   5   0   2       90.79       92.93      6.10 o 
   6   0   2        0.11        1.38      7.13 o 
   7   0   2       22.84       29.17      9.35 o 
   8   0   2        0.65        1.71      9.46 o 
   9   0   2       42.69       43.94     12.50 o 
  -9   1   2       13.88        8.38      7.03 o 
  -8   1   2        4.77        4.59      5.06 o 
  -7   1   2       37.29       39.78      3.81 o 
  -6   1   2        8.22        8.98      3.42 o 
  -5   1   2       37.36       37.93      3.54 o 
  -4   1   2      187.47      197.73      3.83 o 
  -3   1   2        2.63        2.67      1.50 o 
  -2   1   2      181.87      181.28      2.41 o 
  -1   1   2      927.42      878.92     12.28 o 
   0   1   2      382.79      376.42      2.66 o 
   1   1   2       79.47       77.39      1.33 o 
   2   1   2      330.42      329.87      4.53 o 
   3   1   2      213.66      220.71      5.17 o 
   4   1   2        4.08        5.86      3.23 o 
   5   1   2       34.36       33.12      3.21 o 
   6   1   2        7.86        7.35      3.14 o 
   7   1   2       34.88       36.64      4.77 o 
   8   1   2       61.06       74.87      8.52 o 
   9   1   2        7.41        3.76      7.85 o 
  -8   2   2        0.45        4.94      7.54 o 
  -7   2   2        5.92        6.20      3.53 o 
  -6   2   2       18.20       18.12      3.84 o 
  -5   2   2       28.40       30.06      3.08 o 
  -4   2   2       78.24       77.11      5.26 o 
  -3   2   2      172.47      162.09      3.09 o 
  -2   2   2      279.84      276.58      4.86 o 
  -1   2   2      626.78      609.99     15.70 o 
   0   2   2      758.29      774.06      8.77 o 
   1   2   2      287.62      295.23      3.56 o 
   2   2   2      226.93      221.06      4.01 o 
   3   2   2       18.45       16.11      2.99 o 
   4   2   2       30.25       23.41      4.89 o 
   5   2   2       42.43       41.52      4.97 o 
   6   2   2       17.23       22.02      5.30 o 
   7   2   2       39.89       44.99      4.82 o 
   8   2   2        5.61        3.17      4.65 o 
  -8   3   2        6.82        4.11     11.09 o 
  -7   3   2       44.18       49.74     11.59 o 
  -6   3   2       58.68       64.16      6.61 o 
  -5   3   2      233.71      225.83      8.92 o 
  -4   3   2       15.17       10.05      4.80 o 
  -3   3   2      193.61      204.03      4.28 o 
  -2   3   2       11.22        9.26      2.01 o 
  -1   3   2      370.96      383.33     12.09 o 
   0   3   2       92.60      100.73      3.81 o 
   1   3   2      283.49      286.74      3.57 o 
   2   3   2      184.01      186.79      8.95 o 
   3   3   2      174.79      168.07      6.55 o 
   4   3   2      115.04      113.94      7.73 o 
   5   3   2       10.29        9.82      4.71 o 
   6   3   2       67.20       68.37      5.98 o 
   7   3   2       10.34       15.00      5.48 o 
   8   3   2        8.13        3.48      5.68 o 
  -7   4   2        3.83        2.96     10.32 o 
  -6   4   2       40.74       36.03      6.39 o 
  -5   4   2       10.93        8.41      5.53 o 
  -4   4   2       24.86       26.36      5.27 o 
  -3   4   2      138.86      125.26      5.18 o 
  -2   4   2       26.91       24.32      2.01 o 
  -1   4   2       46.39       53.38      3.88 o 
   0   4   2      102.57      111.73      4.48 o 
   1   4   2       46.56       44.04      2.27 o 
   2   4   2      147.97      143.94      3.59 o 
   3   4   2       32.88       38.11      5.36 o 
   4   4   2       26.22       25.38      5.03 o 
   5   4   2       12.17       10.23      4.84 o 
   6   4   2        9.04        9.80      5.40 o 
   7   4   2       18.00       21.39      6.09 o 
  -7   5   2        0.71        5.49     11.95 o 
  -6   5   2        2.46        1.90     10.12 o 
  -5   5   2       18.32       17.18      5.78 o 
  -4   5   2       35.86       26.44      5.54 o 
  -3   5   2       21.79       17.32      4.03 o 
  -2   5   2       92.67       79.82      5.26 o 
  -1   5   2        5.00        3.59      1.42 o 
   0   5   2      145.16      142.60      4.89 o 
   1   5   2       51.98       49.03      2.74 o 
   2   5   2       97.62      101.01      5.09 o 
   3   5   2        3.19        3.37      4.99 o 
   4   5   2       39.40       39.03      5.41 o 
   5   5   2        9.44        8.78      5.28 o 
   6   5   2       36.64       50.42      6.41 o 
   7   5   2       17.09       20.49      6.63 o 
  -5   6   2       24.71       21.49     11.21 o 
  -4   6   2       27.18       24.85      9.87 o 
  -3   6   2       33.62       31.49      9.41 o 
  -2   6   2        3.73        1.71      5.33 o 
  -1   6   2       15.44       20.47      4.90 o 
   0   6   2       10.00       14.73      5.69 o 
   1   6   2        7.91        9.17      4.23 o 
   2   6   2       41.77       43.53      4.75 o 
   3   6   2       74.85       83.69      6.88 o 
   4   6   2       33.30       36.99      6.66 o 
   5   6   2       67.54       66.67      6.60 o 
  -4   7   2        5.20        5.36     12.44 o 
  -3   7   2        3.18        1.48     12.00 o 
  -2   7   2        6.26        6.69     12.55 o 
  -1   7   2       19.49       25.65      7.45 o 
   0   7   2       54.41       56.84      8.35 o 
   1   7   2       13.03       10.34      8.10 o 
   2   7   2       11.40        7.79      7.71 o 
   3   7   2       11.43       19.91     10.12 o 
  -9   0   3        0.08        1.49      9.97 o 
  -8   0   3        4.24        5.12      5.47 o 
  -7   0   3       81.15       80.39      6.01 o 
  -6   0   3        0.84        6.16      4.99 o 
  -5   0   3       33.25       31.14      4.95 o 
  -4   0   3       25.12       26.68      4.16 o 
  -3   0   3       11.84       13.54      2.68 o 
  -2   0   3        2.96        4.14      2.01 o 
  -1   0   3      325.89      324.69      3.69 o 
   0   0   3      404.30      391.53      3.62 o 
   1   0   3      604.82      596.46      6.44 o 
   2   0   3      530.41      534.29      6.42 o 
   3   0   3      702.12      716.60     10.62 o 
   4   0   3      677.07      687.17     33.60 o 
   5   0   3      398.38      403.81     10.83 o 
   6   0   3      231.55      237.45      8.94 o 
   7   0   3       78.16       71.85      9.16 o 
   8   0   3       49.37       48.27     11.01 o 
   9   0   3       19.31       15.29     11.73 o 
  -9   1   3       21.54       20.27      7.10 o 
  -8   1   3        8.42        8.38      3.70 o 
  -7   1   3       70.95       71.72      4.17 o 
  -6   1   3       39.41       39.98      3.71 o 
  -5   1   3      127.97      124.90      4.01 o 
  -4   1   3       18.56       18.06      1.95 o 
  -3   1   3      258.64      277.67      5.65 o 
  -2   1   3      305.29      301.27      4.78 o 
  -1   1   3      145.50      147.67      3.08 o 
   0   1   3      152.19      147.56      1.78 o 
   1   1   3       33.84       33.33      1.25 o 
   2   1   3      206.52      211.52      2.97 o 
   3   1   3       64.78       68.87      3.86 o 
   4   1   3       19.54       16.64      3.60 o 
   5   1   3      165.44      172.26      6.54 o 
   6   1   3      105.02       83.80      9.30 o 
   7   1   3       66.10       66.47      6.00 o 
   8   1   3       28.54       23.11      5.22 o 
  -8   2   3        5.15        4.85      7.51 o 
  -7   2   3       27.95       24.92      4.52 o 
  -6   2   3       28.83       23.98      4.72 o 
  -5   2   3      137.69      126.57      5.86 o 
  -4   2   3       37.87       48.81      4.56 o 
  -3   2   3      158.35      186.02      7.57 o 
  -2   2   3       55.61       54.64      1.95 o 
  -1   2   3      849.40      861.04     14.74 o 
   0   2   3      756.35      793.25      9.50 o 
   1   2   3      156.70      147.71      3.86 o 
   2   2   3      141.64      141.81      2.34 o 
   3   2   3       67.86       65.27      3.95 o 
   4   2   3       60.35       50.73      5.67 o 
   5   2   3       59.91       58.93      6.54 o 
   6   2   3       19.37       18.60      5.21 o 
   7   2   3       14.06       12.71      5.37 o 
   8   2   3        9.04        6.53      4.93 o 
  -8   3   3       22.79       27.55      8.43 o 
  -7   3   3        8.77       11.96      9.97 o 
  -6   3   3      134.97      134.10     12.26 o 
  -5   3   3      154.16      156.42      6.80 o 
  -4   3   3      278.42      263.83      7.10 o 
  -3   3   3      504.88      473.02      5.99 o 
  -2   3   3      391.48      413.34      5.42 o 
  -1   3   3      436.32      462.82     13.43 o 
   0   3   3      297.63      320.06      8.84 o 
   1   3   3       89.53      100.74      2.93 o 
   2   3   3      130.30      144.65      5.68 o 
   3   3   3       11.35        9.39      5.86 o 
   4   3   3      129.46      128.74      7.15 o 
   5   3   3       83.88       88.30      6.16 o 
   6   3   3       25.56       27.88      5.65 o 
   7   3   3        7.80        8.56      5.69 o 
   8   3   3        6.63        9.04      6.12 o 
  -7   4   3       27.17       29.66     11.34 o 
  -6   4   3        3.74        0.00      9.44 o 
  -5   4   3        5.92        8.40      5.22 o 
  -4   4   3       11.50       10.81      5.03 o 
  -3   4   3       55.64       53.96      2.07 o 
  -2   4   3       10.01       16.40      8.96 o 
  -1   4   3      254.91      255.84      9.33 o 
   0   4   3       56.09       55.23      5.41 o 
   1   4   3       10.40        9.36      1.99 o 
   2   4   3       35.55       38.49      3.06 o 
   3   4   3        4.16        7.59      5.12 o 
   4   4   3       13.13       11.48      4.96 o 
   5   4   3       31.81       29.99      5.53 o 
   6   4   3       14.96       24.13      5.82 o 
   7   4   3       28.74       29.82      6.54 o 
  -6   5   3        2.09        3.52     10.07 o 
  -5   5   3        3.89        4.64      8.96 o 
  -4   5   3       26.00       20.19      5.20 o 
  -3   5   3       24.41       20.60      9.64 o 
  -2   5   3      158.41      149.50      6.88 o 
  -1   5   3       49.69       52.91      4.30 o 
   0   5   3      205.33      208.79      7.84 o 
   1   5   3       91.14       89.94      2.75 o 
   2   5   3       67.79       68.30      4.97 o 
   3   5   3       44.42       43.11      6.13 o 
   4   5   3       10.72        8.40      5.08 o 
   5   5   3       67.39       70.36      6.44 o 
   6   5   3       38.77       34.51      6.35 o 
  -5   6   3       22.68       19.78      7.64 o 
  -4   6   3       19.73       16.58     11.15 o 
  -3   6   3       44.47       53.10     11.96 o 
  -2   6   3        6.20        3.74     10.41 o 
  -1   6   3       96.05       89.01      7.77 o 
   0   6   3       53.26       55.62      6.83 o 
   1   6   3       17.79       18.11      4.61 o 
   2   6   3       85.20       80.64      5.42 o 
   3   6   3       12.04       16.28      5.81 o 
   4   6   3       75.91       80.95      7.53 o 
   5   6   3       15.70       21.19      6.19 o 
  -3   7   3        2.03        1.75     12.06 o 
  -2   7   3       22.62       28.03      7.72 o 
  -1   7   3       15.58       21.79      7.45 o 
   0   7   3       14.26       14.90      6.73 o 
   1   7   3       18.41       19.64      9.52 o 
   2   7   3       19.50       19.05      8.34 o 
   3   7   3        3.46        6.61      9.40 o 
  -9   0   4        0.54        4.19      7.08 o 
  -8   0   4        6.02        5.70      5.51 o 
  -7   0   4       15.00       11.71      5.29 o 
  -6   0   4        2.35        0.09      6.67 o 
  -5   0   4       92.96       90.56      5.19 o 
  -4   0   4      181.80      184.97     12.56 o 
  -3   0   4       18.11       19.19      3.19 o 
  -2   0   4       74.41       76.21      2.86 o 
  -1   0   4      329.52      324.21      4.05 o 
   0   0   4      423.00      420.16      4.82 o 
   1   0   4     1324.18     1276.93      6.68 o 
   2   0   4      100.77      108.18      4.66 o 
   3   0   4       48.96       53.84      5.00 o 
   4   0   4       21.81       26.30      5.02 o 
   5   0   4       24.99       22.93      5.95 o 
   6   0   4       54.12       50.74      6.83 o 
   7   0   4        3.03        3.46      6.21 o 
   8   0   4        3.79        3.30     10.09 o 
  -8   1   4        5.93        2.76      4.16 o 
  -7   1   4       15.73       17.61      4.07 o 
  -6   1   4       20.00       18.41      3.12 o 
  -5   1   4       91.84       91.38      3.38 o 
  -4   1   4       62.49       63.25      2.44 o 
  -3   1   4      236.94      237.87      3.61 o 
  -2   1   4      167.23      168.29      5.24 o 
  -1   1   4      304.35      322.82      6.37 o 
   0   1   4      247.11      247.81      3.53 o 
   1   1   4       63.75       60.20      1.64 o 
   2   1   4      120.64      128.89      2.91 o 
   3   1   4        1.67        1.21      1.52 o 
   4   1   4       91.20       85.65      4.18 o 
   5   1   4       13.91        8.45      4.36 o 
   6   1   4       47.52       44.28      5.29 o 
   7   1   4       32.82       39.61      7.05 o 
   8   1   4       48.03       47.58      6.55 o 
  -8   2   4       23.86       21.90      7.82 o 
  -7   2   4       24.33       23.22      4.63 o 
  -6   2   4       77.43       71.10      5.19 o 
  -5   2   4       52.31       51.89      4.75 o 
  -4   2   4      309.00      319.43      7.72 o 
  -3   2   4      312.14      311.88      4.63 o 
  -2   2   4      267.89      265.56      7.54 o 
  -1   2   4      390.94      431.91     11.17 o 
   0   2   4      132.90      132.32      2.32 o 
   1   2   4      390.97      389.02      3.94 o 
   2   2   4      483.13      476.42      3.89 o 
   3   2   4       17.34       15.10      3.32 o 
   4   2   4       44.96       43.60      4.18 o 
   5   2   4       10.80        8.12      6.07 o 
   6   2   4        4.17        3.30      6.21 o 
   7   2   4       11.65       11.82      5.40 o 
   8   2   4        0.29        1.01      6.07 o 
  -8   3   4        4.28        7.27      8.02 o 
  -7   3   4       19.48       15.81      8.09 o 
  -6   3   4       37.06       30.13      9.82 o 
  -5   3   4       30.27       24.34      9.04 o 
  -4   3   4      138.16      143.45     12.07 o 
  -3   3   4       27.55       28.73      1.85 o 
  -2   3   4      108.48       99.12     15.64 o 
  -1   3   4       29.38       28.48      7.13 o 
   0   3   4      186.03      181.18      6.50 o 
   1   3   4       14.56       15.69      2.06 o 
   2   3   4       94.59       94.93      2.98 o 
   3   3   4        9.40        6.86      6.42 o 
   4   3   4       77.71       69.18      6.74 o 
   5   3   4       25.71       28.41      6.30 o 
   6   3   4       35.76       40.91      5.77 o 
   7   3   4       21.53       28.89      6.32 o 
   8   3   4        1.14        5.18      6.63 o 
  -7   4   4       51.88       47.25     11.86 o 
  -6   4   4       10.23        3.04      9.06 o 
  -5   4   4       89.55       77.44     11.01 o 
  -4   4   4       26.02       22.81      4.47 o 
  -3   4   4       24.56       16.22      3.97 o 
  -2   4   4        3.07        4.14      9.07 o 
  -1   4   4       49.92       47.61      5.85 o 
   0   4   4        3.11        5.95      5.02 o 
   1   4   4       26.40       19.67      3.75 o 
   2   4   4       70.13       65.33      4.05 o 
   3   4   4       92.07       65.00      9.56 o 
   4   4   4        5.98        6.85      6.01 o 
   5   4   4       81.23       84.81      6.50 o 
   6   4   4        2.81        1.35      5.57 o 
   7   4   4       13.83       16.66      6.54 o 
  -6   5   4        6.11        7.49     10.45 o 
  -5   5   4        5.27        6.70      9.71 o 
  -4   5   4       22.85       23.93      9.77 o 
  -3   5   4        7.40        9.58     10.00 o 
  -2   5   4      108.44      106.83     12.39 o 
  -1   5   4       23.70       16.31      4.07 o 
   0   5   4      180.64      181.57      6.15 o 
   1   5   4       50.33       50.72      4.93 o 
   2   5   4      220.00      214.19      8.39 o 
   3   5   4       63.57       61.83      6.60 o 
   4   5   4      187.36      177.67      7.82 o 
   5   5   4       28.65       23.01      6.06 o 
   6   5   4       81.98       81.19      7.37 o 
  -5   6   4        6.79        1.96     10.83 o 
  -4   6   4       13.93        6.67     10.63 o 
  -3   6   4       15.67       18.65     10.97 o 
  -2   6   4       20.49       25.02      7.26 o 
  -1   6   4       18.95       19.09      6.65 o 
   0   6   4        4.11        1.87      6.19 o 
   1   6   4       65.53       58.68      5.43 o 
   2   6   4       23.85       25.87      4.99 o 
   3   6   4       15.13       18.98      6.08 o 
   4   6   4       19.09       16.95      6.58 o 
   5   6   4       23.80       22.64      6.37 o 
  -3   7   4       70.81       83.43      9.97 o 
  -2   7   4        4.77        4.98      7.55 o 
  -1   7   4       35.45       38.46     10.45 o 
   0   7   4        7.97       13.23      6.86 o 
   1   7   4        8.50        8.83      6.60 o 
   2   7   4        1.17        2.87      6.07 o 
   3   7   4        4.38        9.61      8.83 o 
  -8   0   5        2.26        1.71      6.78 o 
  -7   0   5        0.02        0.00      6.65 o 
  -6   0   5        6.17        2.19      4.45 o 
  -5   0   5      104.78      103.66      5.53 o 
  -4   0   5      137.04      138.10      5.38 o 
  -3   0   5      236.80      244.19      5.53 o 
  -2   0   5      238.51      245.42      5.47 o 
  -1   0   5        0.74        1.64      2.81 o 
   0   0   5      436.88      450.25     10.81 o 
   1   0   5      117.28      119.16      3.35 o 
   2   0   5      901.77      920.16      7.47 o 
   3   0   5       36.94       39.11      4.80 o 
   4   0   5      152.50      156.19      7.13 o 
   5   0   5       19.98       23.90      6.03 o 
   6   0   5       77.45       80.54     11.02 o 
   7   0   5        5.47        6.95      6.49 o 
   8   0   5        0.65        3.68      8.98 o 
  -8   1   5        8.20        9.22      4.97 o 
  -7   1   5       22.95       16.35      4.23 o 
  -6   1   5        0.33        0.47      3.88 o 
  -5   1   5       10.62       10.28      2.56 o 
  -4   1   5       48.28       43.88      3.69 o 
  -3   1   5       93.01       88.96      3.67 o 
  -2   1   5       95.03       97.15      3.01 o 
  -1   1   5       41.95       41.03      2.27 o 
   0   1   5      263.55      272.83      3.52 o 
   1   1   5      432.47      441.15      3.38 o 
   2   1   5       39.14       40.63      2.32 o 
   3   1   5      216.32      225.63      3.39 o 
   4   1   5       29.23       23.85      2.33 o 
   5   1   5       50.37       48.58      4.62 o 
   6   1   5       25.13       28.64      4.96 o 
   7   1   5        7.89       10.23      4.97 o 
   8   1   5       19.11       14.29      7.62 o 
  -8   2   5        8.16        7.44      5.02 o 
  -7   2   5       54.21       46.61      5.06 o 
  -6   2   5       34.85       35.86      4.85 o 
  -5   2   5      113.00      116.35      5.69 o 
  -4   2   5       76.31       77.20      6.89 o 
  -3   2   5       25.22       26.70      5.73 o 
  -2   2   5      109.69       99.98      5.84 o 
  -1   2   5        5.24        5.52      2.49 o 
   0   2   5       17.96       13.71      1.80 o 
   1   2   5        4.45        4.61      1.70 o 
   2   2   5       90.36       92.84      4.42 o 
   3   2   5        0.93        2.09      3.37 o 
   4   2   5       90.34       98.38      5.18 o 
   5   2   5       38.18       34.82      4.71 o 
   6   2   5        3.19        3.22      6.42 o 
   7   2   5        5.33        3.64      6.76 o 
   8   2   5        6.48        6.63      6.13 o 
  -8   3   5       25.05       27.05      8.39 o 
  -7   3   5       21.43       29.82      7.77 o 
  -6   3   5       20.02       16.71      7.25 o 
  -5   3   5       10.21       13.70      7.26 o 
  -4   3   5      110.88      114.78     11.09 o 
  -3   3   5       35.07       35.77      4.62 o 
  -2   3   5       24.03       17.02      2.35 o 
  -1   3   5      149.73      166.44      7.19 o 
   0   3   5       33.70       31.29      3.25 o 
   1   3   5       27.97       26.89      1.82 o 
   2   3   5       21.51       19.66      1.99 o 
   3   3   5       13.03       11.05      7.09 o 
   4   3   5        2.58        5.38      5.67 o 
   5   3   5       10.14        9.00      5.95 o 
   6   3   5        2.68        4.24      6.68 o 
   7   3   5       20.22       23.14      6.26 o 
  -7   4   5       44.09       37.84      8.93 o 
  -6   4   5        4.14        0.50      7.90 o 
  -5   4   5      137.07      128.03     13.00 o 
  -4   4   5       10.32       14.07      9.48 o 
  -3   4   5      107.95       93.29     11.30 o 
  -2   4   5        5.13        2.85      1.76 o 
  -1   4   5       67.25       59.76      6.54 o 
   0   4   5       21.45       19.25      4.18 o 
   1   4   5       31.09       27.37      4.30 o 
   2   4   5       56.29       43.47      4.77 o 
   3   4   5        2.54        8.13      7.05 o 
   4   4   5       25.37       15.35      6.12 o 
   5   4   5       38.03       35.60      6.85 o 
   6   4   5        7.36        4.73      5.93 o 
   7   4   5       14.68       16.43      6.74 o 
  -6   5   5        9.68        0.00     11.17 o 
  -5   5   5       17.90       23.01     10.73 o 
  -4   5   5       30.58       26.99     10.65 o 
  -3   5   5        2.77        2.06      9.78 o 
  -2   5   5       32.52       23.67      9.80 o 
  -1   5   5       18.50       12.20      6.00 o 
   0   5   5      140.13      131.69      7.82 o 
   1   5   5      132.41      113.69      7.61 o 
   2   5   5       47.83       39.42      5.03 o 
   3   5   5       55.74       48.26      6.51 o 
   4   5   5       23.68       25.28      5.71 o 
   5   5   5       31.44       26.37      6.00 o 
   6   5   5       29.28       32.99      6.89 o 
  -5   6   5        0.70        0.00     11.19 o 
  -4   6   5        0.42        0.00     10.76 o 
  -3   6   5        3.43        3.59     10.25 o 
  -2   6   5       49.76       46.53     10.83 o 
  -1   6   5       22.78       18.52      6.84 o 
   0   6   5       46.24       38.61      7.17 o 
   1   6   5       22.98       23.01      4.87 o 
   2   6   5       20.33       13.83      5.77 o 
   3   6   5       20.67       30.43      6.83 o 
   4   6   5        4.65        7.22      6.57 o 
  -2   7   5        6.03        3.72      7.89 o 
  -1   7   5       15.84       15.61      7.72 o 
   0   7   5        2.08        0.06      7.03 o 
   1   7   5       21.85       14.60      7.06 o 
   2   7   5        1.38        1.17      9.13 o 
  -8   0   6       12.61       17.27      7.38 o 
  -7   0   6        8.59       10.14      7.07 o 
  -6   0   6        0.06        3.35      4.36 o 
  -5   0   6       32.33       36.76      4.78 o 
  -4   0   6       27.06       25.49      4.10 o 
  -3   0   6        0.67        0.00      5.20 o 
  -2   0   6      369.45      360.44      8.74 o 
  -1   0   6       25.18       28.00      4.55 o 
   0   0   6      250.36      267.01      9.57 o 
   1   0   6        2.98        3.53      3.70 o 
   2   0   6      111.95      111.72      5.66 o 
   3   0   6        0.02        0.87      4.83 o 
   4   0   6      101.91      102.54      6.83 o 
   5   0   6        3.45        3.59      5.66 o 
   6   0   6       63.88       59.04      8.34 o 
   7   0   6        9.05       10.69      6.73 o 
   8   0   6       26.94       26.95     10.10 o 
  -8   1   6       14.28        9.25      5.28 o 
  -7   1   6        7.51        4.71      4.09 o 
  -6   1   6        6.51        3.83      3.83 o 
  -5   1   6       11.15        9.98      3.90 o 
  -4   1   6       43.22       40.29      3.34 o 
  -3   1   6        1.08        2.38      2.82 o 
  -2   1   6       79.34       80.42      3.69 o 
  -1   1   6      203.78      202.48      3.93 o 
   0   1   6      115.02      116.59      3.12 o 
   1   1   6      144.11      146.96      4.36 o 
   2   1   6      132.55      130.87      3.31 o 
   3   1   6      213.21      206.93      5.48 o 
   4   1   6        2.06        2.99      2.26 o 
   5   1   6       40.41       39.42      4.56 o 
   6   1   6        0.76        1.41      5.22 o 
   7   1   6       14.70       12.35      5.22 o 
   8   1   6        2.13        4.70      7.68 o 
  -8   2   6       30.76       36.15      6.28 o 
  -7   2   6       53.36       53.31      5.57 o 
  -6   2   6       15.87       19.53      4.64 o 
  -5   2   6       72.55       84.05      7.26 o 
  -4   2   6       10.29       12.12      6.12 o 
  -3   2   6       89.98       82.75      3.97 o 
  -2   2   6       59.91       48.92      5.46 o 
  -1   2   6      145.37      152.50      4.25 o 
   0   2   6        5.99        6.16      2.58 o 
   1   2   6       74.78       75.02      3.02 o 
   2   2   6       56.02       55.06      4.50 o 
   3   2   6       45.84       43.47      4.14 o 
   4   2   6       83.48       77.03      5.79 o 
   5   2   6       13.61       14.41      4.44 o 
   6   2   6       28.35       34.21      5.32 o 
   7   2   6        9.49       15.64      7.30 o 
  -7   3   6        2.91        3.05      7.49 o 
  -6   3   6        2.58        3.10      7.36 o 
  -5   3   6        6.04        8.66      6.94 o 
  -4   3   6        4.99        3.41      6.61 o 
  -3   3   6       84.29       71.54     13.38 o 
  -2   3   6       13.34       11.55      2.95 o 
  -1   3   6      148.52      146.11      3.07 o 
   0   3   6       18.35       16.70      1.77 o 
   1   3   6      152.71      145.49      4.95 o 
   2   3   6       16.27       12.61      2.37 o 
   3   3   6       44.59       41.56      3.98 o 
   4   3   6       31.92       32.23      4.14 o 
   5   3   6       51.39       43.10      6.83 o 
   6   3   6        0.53        0.00      6.75 o 
   7   3   6       15.81       12.45      7.68 o 
  -7   4   6       41.41       42.81      9.29 o 
  -6   4   6        5.66        5.86      7.81 o 
  -5   4   6       41.78       56.91      8.59 o 
  -4   4   6       24.10       22.23      7.87 o 
  -3   4   6      114.31      127.76     13.21 o 
  -2   4   6      101.39      107.73      8.23 o 
  -1   4   6       33.07       37.01      5.15 o 
   0   4   6       26.32       28.38      4.76 o 
   1   4   6      120.56      104.55      5.77 o 
   2   4   6       36.06       40.52      4.02 o 
   3   4   6       42.55       46.96      8.96 o 
   4   4   6       13.12        9.01      6.32 o 
   5   4   6        2.14        3.96      6.32 o 
   6   4   6        2.56        0.00      6.94 o 
  -6   5   6        7.42       17.01      8.87 o 
  -5   5   6        2.08        0.00      8.23 o 
  -4   5   6        2.54        8.46     10.03 o 
  -3   5   6        9.78        9.46      9.67 o 
  -2   5   6       25.87       21.50      6.68 o 
  -1   5   6        3.53        3.33      5.12 o 
   0   5   6       65.73       65.66      5.55 o 
   1   5   6        9.25        6.23      4.27 o 
   2   5   6      124.49      107.41     11.00 o 
   3   5   6       34.12       34.87      9.46 o 
   4   5   6        9.50        8.65      7.04 o 
   5   5   6       14.31       14.84      6.00 o 
  -4   6   6        3.03        7.04     11.04 o 
  -3   6   6        0.16        0.00     10.30 o 
  -2   6   6        7.65        4.26      7.23 o 
  -1   6   6        5.29        7.45      6.82 o 
   0   6   6       10.92        3.80      5.45 o 
   1   6   6        0.93        3.11      8.88 o 
   2   6   6        7.78        0.79      5.83 o 
   3   6   6        2.99        3.23      6.24 o 
   4   6   6        3.83        4.53      6.21 o 
   0   7   6        6.25       11.22      7.71 o 
  -8   0   7       10.57        8.43      7.69 o 
  -7   0   7        1.98        0.00      6.72 o 
  -6   0   7        9.15       10.18      6.92 o 
  -5   0   7       24.08       26.46      4.68 o 
  -4   0   7      105.54      102.84      7.84 o 
  -3   0   7        2.70        2.85      5.50 o 
  -2   0   7      119.28      117.66      7.08 o 
  -1   0   7        0.51        0.95      3.68 o 
   0   0   7       50.40       50.76      5.35 o 
   1   0   7      173.63      183.01     15.10 o 
   2   0   7        0.81        0.53      4.67 o 
   3   0   7       89.83      100.26     10.77 o 
   4   0   7       21.00       13.42      5.64 o 
   5   0   7       54.59       54.09      6.95 o 
   6   0   7       22.78       24.47      6.69 o 
   7   0   7        5.68       11.66      6.85 o 
  -8   1   7       19.01       20.43      5.69 o 
  -7   1   7       21.79       20.73      5.47 o 
  -6   1   7       53.31       52.44      4.71 o 
  -5   1   7       37.33       35.50      4.35 o 
  -4   1   7       47.72       47.74      4.45 o 
  -3   1   7       34.48       33.31      3.90 o 
  -2   1   7       53.71       56.86      6.56 o 
  -1   1   7       33.36       27.37      2.81 o 
   0   1   7       86.74       89.08      3.40 o 
   1   1   7       21.42       20.02      3.56 o 
   2   1   7       20.76       16.81      3.53 o 
   3   1   7       39.28       33.38      4.01 o 
   4   1   7        1.99        3.45      3.77 o 
   5   1   7       42.62       44.72      4.69 o 
   6   1   7        6.70       13.71      5.07 o 
   7   1   7        1.92        4.50      5.21 o 
  -7   2   7       22.07       17.46      6.76 o 
  -6   2   7        0.17        3.62      6.34 o 
  -5   2   7      179.93      185.52      8.43 o 
  -4   2   7       24.11       20.67      6.08 o 
  -3   2   7      140.87      137.39      9.72 o 
  -2   2   7        8.03        8.87      4.87 o 
  -1   2   7       78.14       81.30      6.84 o 
   0   2   7       75.45       75.90      3.67 o 
   1   2   7      227.98      232.93      4.87 o 
   2   2   7        1.31        0.00      3.87 o 
   3   2   7      115.61      115.78      7.26 o 
   4   2   7        7.63        6.81      4.22 o 
   5   2   7       65.17       60.69      5.57 o 
   6   2   7       14.07       16.55      5.06 o 
   7   2   7       15.99       16.41      5.59 o 
  -7   3   7        1.70        1.90     11.13 o 
  -6   3   7       12.18       12.95      7.43 o 
  -5   3   7       48.29       53.51      7.55 o 
  -4   3   7       12.29       11.42      6.61 o 
  -3   3   7       57.40       56.22      6.91 o 
  -2   3   7       31.40       30.87      3.52 o 
  -1   3   7       38.95       39.86      2.78 o 
   0   3   7        2.39        1.75      2.40 o 
   1   3   7       34.54       33.32      2.87 o 
   2   3   7       36.93       41.06      3.04 o 
   3   3   7       14.48       11.40      3.70 o 
   4   3   7       34.84       29.24      4.33 o 
   5   3   7       20.63       18.08      4.53 o 
   6   3   7       24.00       26.37      7.72 o 
  -6   4   7       30.49       33.84      8.51 o 
  -5   4   7      119.52      127.03      9.63 o 
  -4   4   7       51.29       54.93      7.96 o 
  -3   4   7       92.94       95.36     12.94 o 
  -2   4   7       93.92       79.76      7.62 o 
  -1   4   7      102.75      101.66      5.81 o 
   0   4   7      107.26       88.51      5.43 o 
   1   4   7       17.83       18.07      4.60 o 
   2   4   7        6.36        4.41      3.46 o 
   3   4   7       21.76       17.10      7.85 o 
   4   4   7        5.47        6.38      6.33 o 
   5   4   7        2.30        2.97      6.82 o 
   6   4   7        1.37        2.98      7.53 o 
  -5   5   7       33.91       44.25      9.36 o 
  -4   5   7       16.75       10.97      7.88 o 
  -3   5   7        2.13        6.67      7.60 o 
  -2   5   7       13.46        7.92      5.71 o 
  -1   5   7        1.19        1.73      5.10 o 
   0   5   7        2.88        4.53      4.65 o 
   1   5   7       28.08       30.65      5.31 o 
   2   5   7        9.44       13.79      8.99 o 
   3   5   7       23.88       27.26      9.67 o 
   4   5   7        8.09        5.30      7.20 o 
   5   5   7        8.76        7.80      7.84 o 
  -3   6   7        7.06       12.03      7.04 o 
  -2   6   7        1.64        2.73      6.29 o 
  -1   6   7       25.79       28.25      6.19 o 
   0   6   7       13.93       10.92      5.48 o 
   1   6   7       11.08        6.06      9.25 o 
   2   6   7        3.21        4.14      9.58 o 
   3   6   7        0.13        0.00      6.28 o 
  -7   0   8       19.16       19.12      7.42 o 
  -6   0   8       28.67       32.35      7.43 o 
  -5   0   8        2.93        3.17      6.60 o 
  -4   0   8        5.46        5.28      6.29 o 
  -3   0   8        0.73        0.00      5.86 o 
  -2   0   8      140.45      143.59      8.21 o 
  -1   0   8       24.85       23.33      4.61 o 
   0   0   8      185.61      195.64      7.45 o 
   1   0   8        0.06        2.68      5.10 o 
   2   0   8      146.90      163.34     13.43 o 
   3   0   8       20.22       28.34      6.01 o 
   4   0   8       13.66       16.46      5.88 o 
   5   0   8        5.31        9.38      6.03 o 
   6   0   8       48.59       58.47      7.80 o 
   7   0   8       21.71       23.20      8.00 o 
  -7   1   8       16.63       15.60      5.46 o 
  -6   1   8        2.02        1.85      4.11 o 
  -5   1   8       27.83       26.78      4.25 o 
  -4   1   8       11.47        9.36      3.95 o 
  -3   1   8       19.33       21.11      4.86 o 
  -2   1   8       12.61       11.69      4.22 o 
  -1   1   8       15.73       18.62      3.15 o 
   0   1   8       32.60       32.64      3.30 o 
   1   1   8       31.25       31.11      3.79 o 
   2   1   8       38.91       44.27      4.12 o 
   3   1   8       54.29       60.51      4.57 o 
   4   1   8       11.59        9.33      4.07 o 
   5   1   8       22.73       23.64      4.55 o 
   6   1   8        7.73        9.11      4.68 o 
   7   1   8       10.98       13.59      6.06 o 
  -7   2   8        4.79        5.24      9.20 o 
  -6   2   8       28.32       24.62      6.65 o 
  -5   2   8       58.54       63.21      6.94 o 
  -4   2   8        3.99        4.65      5.64 o 
  -3   2   8      194.53      197.60      7.88 o 
  -2   2   8       61.93       60.91      4.49 o 
  -1   2   8       95.57       87.16      4.48 o 
   0   2   8      204.64      209.19      5.17 o 
   1   2   8       72.40       68.88      3.89 o 
   2   2   8      226.98      235.29      7.98 o 
   3   2   8       12.62       12.04      4.21 o 
   4   2   8       31.45       28.14      4.77 o 
   5   2   8       44.10       40.28      5.30 o 
   6   2   8       16.14       11.44      5.20 o 
  -6   3   8        8.91       10.45      7.24 o 
  -5   3   8       10.78        6.84      6.83 o 
  -4   3   8       37.64       30.82      6.63 o 
  -3   3   8       54.68       55.37      6.78 o 
  -2   3   8       63.17       65.87      6.57 o 
  -1   3   8      121.58      115.73      4.27 o 
   0   3   8      217.85      227.36      4.94 o 
   1   3   8      220.59      213.77      4.84 o 
   2   3   8      122.37      125.70      5.81 o 
   3   3   8       98.20       97.58      5.19 o 
   4   3   8       17.30       17.05      4.42 o 
   5   3   8       43.13       34.76      5.09 o 
   6   3   8        2.91        0.00      7.35 o 
  -6   4   8        1.53        0.00      7.94 o 
  -5   4   8       27.06       23.58      7.68 o 
  -4   4   8        1.38        6.98      7.10 o 
  -3   4   8       61.34       64.60      7.51 o 
  -2   4   8       69.09       65.08      6.42 o 
  -1   4   8       32.92       36.60      5.08 o 
   0   4   8       56.58       50.94      6.26 o 
   1   4   8       49.37       44.78      4.88 o 
   2   4   8       40.23       29.58      9.67 o 
   3   4   8       13.62       11.08      8.75 o 
   4   4   8        1.02        4.62     11.02 o 
   5   4   8       11.26        8.72      7.49 o 
  -4   5   8       30.79       35.98      8.30 o 
  -3   5   8        7.82        6.26      7.49 o 
  -2   5   8       16.03       10.85      5.68 o 
  -1   5   8       12.99       16.19      5.29 o 
   0   5   8       30.79       21.48      5.85 o 
   1   5   8       27.30       24.74      9.26 o 
   2   5   8       14.98       12.81      9.25 o 
   3   5   8       26.83       27.29      9.92 o 
   4   5   8        9.93        8.23      7.76 o 
  -2   6   8        2.13        4.33      6.50 o 
  -1   6   8        5.99        9.79      5.71 o 
   0   6   8        7.45        7.35      9.66 o 
   1   6   8       37.56       36.50     10.95 o 
   2   6   8        5.57        1.40      9.90 o 
  -7   0   9        0.83        3.20      7.47 o 
  -5   0   9        3.62        4.51      6.81 o 
  -4   0   9       10.92       12.05      6.88 o 
  -3   0   9        6.79        8.24      6.64 o 
  -2   0   9        1.92        0.00      4.84 o 
  -1   0   9        2.43        7.37      7.56 o 
   0   0   9        0.37        5.34      5.64 o 
   1   0   9       17.13       17.34      5.85 o 
   2   0   9        7.20        4.27      5.71 o 
   3   0   9        7.09        2.36      5.81 o 
   4   0   9        0.39        0.00      6.08 o 
   5   0   9       11.63       11.18      6.58 o 
   6   0   9        5.04        6.11      6.74 o 
  -7   1   9        9.43        9.52      5.69 o 
  -6   1   9       10.48        9.39      5.49 o 
  -5   1   9       20.63       21.25      5.39 o 
  -4   1   9       33.70       28.90      5.38 o 
  -3   1   9       25.86       23.01      7.02 o 
  -2   1   9      124.94      119.04      4.12 o 
  -1   1   9       70.60       72.75      3.96 o 
   0   1   9       41.51       38.46      4.59 o 
   1   1   9      104.48       98.80      4.89 o 
   2   1   9        7.70        9.91      3.99 o 
   3   1   9        7.37        7.78      3.99 o 
   4   1   9        4.06        2.79      4.17 o 
   5   1   9       13.19       14.78      4.73 o 
   6   1   9        0.03        3.67      5.21 o 
  -6   2   9        9.74       10.39      6.37 o 
  -5   2   9       22.59       31.24      6.44 o 
  -4   2   9       37.47       45.37      6.27 o 
  -3   2   9      179.38      206.30     10.79 o 
  -2   2   9       43.91       44.96      4.49 o 
  -1   2   9      213.31      208.08      5.95 o 
   0   2   9       37.45       33.46      3.90 o 
   1   2   9       53.71       48.79      5.20 o 
   2   2   9       14.41       15.37      4.11 o 
   3   2   9       11.18        6.67      4.28 o 
   4   2   9       11.06        9.53      4.61 o 
   5   2   9       11.66        7.72      5.13 o 
   6   2   9        5.91        0.91      5.40 o 
  -6   3   9        5.00        8.10      7.15 o 
  -5   3   9        1.14        0.00      6.54 o 
  -4   3   9        2.80        4.02      6.19 o 
  -3   3   9        9.49        3.71      5.71 o 
  -2   3   9       40.84       44.50      8.07 o 
  -1   3   9        0.16        0.00      4.99 o 
   0   3   9       70.94       68.84      5.60 o 
   1   3   9        5.05        3.23      4.19 o 
   2   3   9      128.15      135.55     12.04 o 
   3   3   9       33.01       37.78      7.04 o 
   4   3   9       37.77       37.12      5.19 o 
   5   3   9       17.24       15.73      7.55 o 
  -5   4   9        2.83        8.54      7.58 o 
  -4   4   9        9.58        8.89      7.04 o 
  -3   4   9       14.28       15.79      6.59 o 
  -2   4   9       10.32       14.00      5.08 o 
  -1   4   9        8.48        7.99      5.60 o 
   0   4   9       53.62       62.48      5.86 o 
   1   4   9        3.62        4.33      4.33 o 
   2   4   9       27.54       26.69      9.57 o 
   3   4   9        5.26        2.36      6.96 o 
   4   4   9        8.06        8.43      7.12 o 
  -3   5   9        2.12        2.92      6.20 o 
  -2   5   9        8.20        4.40      5.66 o 
  -1   5   9        3.02        4.69      6.69 o 
   0   5   9        0.69        0.42      5.17 o 
   1   5   9        7.68       11.09      9.12 o 
   2   5   9        9.02        5.87      9.62 o 
   3   5   9        7.29        7.96     10.11 o 
  -6   0  10        2.42        5.34      7.88 o 
  -5   0  10       11.19        8.62      7.43 o 
  -4   0  10        8.06        9.86      7.67 o 
  -3   0  10        0.06        0.00      7.03 o 
  -2   0  10       10.43       13.70      8.05 o 
  -1   0  10        4.25        5.71      5.81 o 
   0   0  10      104.40      113.67      7.43 o 
   1   0  10       16.46       12.45      5.98 o 
   2   0  10       33.32       34.27      6.40 o 
   3   0  10        0.42        1.11      6.14 o 
   4   0  10        0.20        0.00      6.07 o 
   5   0  10        2.31        6.28      7.69 o 
  -6   1  10       14.06       15.13      5.94 o 
  -5   1  10       29.96       35.37      5.89 o 
  -4   1  10        4.75        2.87      7.43 o 
  -3   1  10       24.05       31.11      7.58 o 
  -2   1  10       22.30       25.78      4.54 o 
  -1   1  10       21.32       23.21      4.40 o 
   0   1  10       55.53       61.60      5.09 o 
   1   1  10       27.35       27.36      4.38 o 
   2   1  10       31.77       27.97      4.44 o 
   3   1  10        4.17        2.18      4.20 o 
   4   1  10       37.07       41.60      5.94 o 
   5   1  10        4.24        2.72      4.70 o 
  -6   2  10       22.95       21.97      6.64 o 
  -5   2  10        2.88        3.10      6.10 o 
  -4   2  10        7.46        4.44      7.93 o 
  -3   2  10        7.00        7.50      4.96 o 
  -2   2  10        9.55        7.97      4.10 o 
  -1   2  10       46.62       49.18      4.45 o 
   0   2  10       28.64       31.62      3.97 o 
   1   2  10       13.41       10.58      4.63 o 
   2   2  10       11.11       14.70      4.29 o 
   3   2  10       12.02        9.30      4.50 o 
   4   2  10        6.67        7.97      4.86 o 
   5   2  10        2.97        6.22      5.25 o 
  -5   3  10        1.50        0.00      9.16 o 
  -4   3  10        2.53        2.22      6.18 o 
  -3   3  10        1.45        4.55      6.10 o 
  -2   3  10       15.95       17.14      5.78 o 
  -1   3  10        2.52        1.95      5.03 o 
   0   3  10        1.65        0.03      5.80 o 
   1   3  10       52.54       53.77      5.55 o 
   2   3  10        2.60        0.00      6.73 o 
   3   3  10       29.92       23.33      7.47 o 
   4   3  10       14.79       14.16      7.62 o 
  -4   4  10        8.38        7.61      7.20 o 
  -3   4  10        6.85        6.90      5.54 o 
  -2   4  10       13.13        7.74      6.18 o 
  -1   4  10        2.66        4.34      5.53 o 
   0   4  10       29.85       24.54      6.06 o 
   1   4  10        1.20        2.05      8.80 o 
   2   4  10       11.49       19.93      9.31 o 
   3   4  10        4.44        2.47      7.21 o 
  -2   5  10        3.51        3.58      5.77 o 
  -1   5  10       43.21       42.18      8.57 o 
   0   5  10        0.13        0.72     10.23 o 
   1   5  10       45.21       48.76     11.52 o 
  -5   0  11       15.79       22.02      8.65 o 
  -4   0  11        0.70        2.92      8.00 o 
  -3   0  11      115.21      123.32      8.02 o 
  -2   0  11        0.06        0.96      8.23 o 
  -1   0  11       66.48       71.32      9.92 o 
   0   0  11        2.45        1.48      6.12 o 
   1   0  11       17.29       13.61      6.27 o 
   2   0  11        3.38        8.98      6.44 o 
   3   0  11        8.99       11.82      6.78 o 
   4   0  11        0.14        0.00      6.52 o 
  -5   1  11        9.30       13.13      8.27 o 
  -4   1  11       15.22       21.40      8.17 o 
  -3   1  11        5.89        5.27      4.76 o 
  -2   1  11       15.25       13.65      4.60 o 
  -1   1  11       18.34       13.72      5.94 o 
   0   1  11       33.60       30.76      5.47 o 
   1   1  11       29.84       31.35      4.70 o 
   2   1  11       20.28       18.74      4.62 o 
   3   1  11        6.78        4.73      4.48 o 
   4   1  11        0.44        0.00      4.72 o 
  -4   2  11       15.25       13.31      8.47 o 
  -3   2  11       19.78       15.31      6.31 o 
  -2   2  11        1.39        2.67      5.73 o 
  -1   2  11       23.99       25.67      5.71 o 
   0   2  11        2.74        0.83      4.96 o 
   1   2  11       41.30       39.41      5.31 o 
   2   2  11       12.35       16.18      4.72 o 
   3   2  11        0.56        0.13      5.32 o 
   4   2  11       11.20       12.26      5.42 o 
  -4   3  11        1.40        7.91      8.68 o 
  -3   3  11        9.70       20.19      6.94 o 
  -2   3  11        4.19        4.44      5.96 o 
  -1   3  11       16.43       21.03      5.98 o 
   0   3  11        3.43        4.49      5.09 o 
   1   3  11       19.08       22.43      9.85 o 
   2   3  11        9.57        8.51      7.35 o 
   3   3  11       51.04       65.09     11.78 o 
  -2   4  11        0.37        6.65     10.69 o 
  -1   4  11        1.85        3.58      5.53 o 
   0   4  11        4.24        4.98      5.16 o 
   1   4  11        2.34        0.77     10.43 o 
   2   4  11       14.70       19.27     10.19 o 
  -4   0  12       10.36        0.00      9.45 o 
  -3   0  12        2.00        0.00      8.74 o 
  -2   0  12       16.78       15.52      8.93 o 
  -1   0  12       22.62       28.34      9.27 o 
   1   0  12        6.32        9.23      6.72 o 
   2   0  12        0.68        4.58      6.60 o 
   3   0  12       10.38       13.91      7.39 o 
  -4   1  12        3.44        0.81      5.43 o 
  -3   1  12        7.97        5.09      4.92 o 
  -2   1  12        0.51        2.45      5.96 o 
  -1   1  12        4.36        4.19      6.03 o 
   0   1  12        1.77        2.92      5.19 o 
   1   1  12        5.31        5.93      5.25 o 
   2   1  12       23.58       25.70      5.81 o 
   3   1  12        0.01        1.19      5.57 o 
  -3   2  12        2.63        0.00      6.53 o 
  -2   2  12        6.80        3.48      6.16 o 
  -1   2  12        4.08        4.70      5.93 o 
   0   2  12        2.36        1.60     10.24 o 
   1   2  12       13.23       16.49      8.35 o 
   2   2  12        1.87        0.00     10.53 o 
   3   2  12       44.18       52.10     12.93 o 
  -2   3  12        1.44        3.17      6.04 o 
  -1   3  12        1.27        0.00      5.73 o 
   0   3  12        1.67        3.63      5.66 o 
   1   3  12        5.66        3.24     10.38 o 
  -2   0  13        0.82        4.26      9.41 o 
  -1   0  13        1.62        0.00      9.07 o 
   0   0  13        1.31        6.75      9.41 o 
   1   0  13        1.23        0.00      9.46 o 
  -2   1  13        5.70        4.49     10.50 o 
  -1   1  13        0.25        0.00     10.22 o 
   0   1  13        0.04        0.00      6.41 o 
   1   1  13        0.05        0.00      6.22 o 
                                                 
